# Supplementary material for: Constitutive Oxidative Stress by SEPHS1 Deficiency Induces Endothelial Cell Dysfunction
Source: Int J Mol Sci. 2021 Oct 28;22(21):11646. doi: 10.3390/ijms222111646 (PMC8584027; doi:10.3390/ijms222111646)
Supplement: Supplementary file 1 [file ijms-22-11646-s001.zip]

Archive with 1 entries (1 files):
- ijms-1417096-supplementary.pdf
